# Supplementary material for: Linear Radical Additions-Coupling Polymerization (LRAsCP): Model, Experiment and Application
Source: Polymers (Basel). 2025 Mar 12;17(6):741. doi: 10.3390/polym17060741 (PMC11945175; doi:10.3390/polym17060741)
Supplement: Supplementary file 1 [file polymers-17-00741-s001.zip]

Archive with 1 entries (1 files):
- polymers-3499047-supplementary.pdf
